# Supplementary material for: Detection of gene pathways with predictive power for breast cancer prognosis
Source: BMC Bioinformatics. 2010 Jan 1;11:1. doi: 10.1186/1471-2105-11-1 (PMC2837025; doi:10.1186/1471-2105-11-1)
Supplement: Additional file 1 — Predictive pathways identified using the proposed and alternative approaches. This file contains information on all the pathways identified using the proposed and alternative approaches. [file 1471-2105-11-1-S1.XLS]

## Sheet: Proposed Approach
Pathways Identified Using the Proposed Approach
Pathway Name	size	p-value		Huang	Sorlie	Sotiriou	Vantveer
Glutamate metabolism	5	2.22045e-16		2.46975e-06	3.33377e-05	1.39757e-05	1.30242e-05		Pathway Name
Amyotrophic lateral sclerosis (ALS)	6	5.55112e-15		3.08982e-05	5.00053e-05	2.60622e-05	1.01874e-05		size	Number of genes in each pathway
Colorectal cancer	19	2.26263e-13		8.05867e-05	9.342e-05	3.11193e-05	9.4934e-05		p-value	Unadjusted p-value from meta analysis
Small cell lung cancer	27	1.15397e-12		0.000103555	8.41777e-05	9.63648e-05	0.000155009		Huang, Sorlie, Sotiriou, Vantveer: p-values from each dataset
Streptomycin biosynthesis	2	1.94855e-12		0.000195638	8.40218e-05	8.72969e-05	0.00016039
Cell cycle	36	3.10174e-12		0.000357022	1.26206e-05	0.000180833	0.000468563
Prion disease	4	3.37463e-12		0.000121331	0.000124433	0.000173043	0.000160199
Renin-angiotensin system	2	8.99125e-12		0.000100449	0.000514261	5.70254e-05	0.000413899
Nicotinate and nicotinamide metabolism	5	1.13255e-11		0.000361967	0.000310421	4.04301e-05	0.0003454
Circadian rhythm	2	4.23893e-11		0.000434758	0.000256731	0.000144026	0.000414388
Glycerophospholipid metabolism	14	4.35616e-11		0.000351897	0.000486562	0.000144818	0.000276824
Prostate cancer	20	1.21394e-10		9.08419e-05	0.000358345	0.00111286	0.000584779
Apoptosis	27	4.67419e-10		0.00023442	0.00031102	0.00179014	0.000719203
Oxidative phosphorylation	15	7.32049e-10		0.000921791	0.000780002	0.000240142	0.00089366
Synthesis and degradation of ketone bodies	2	8.75144e-10		0.000601134	0.00077342	0.000970812	0.000416729
D-Glutamine and D-glutamate metabolism	2	1.78047e-09		0.000756802	0.000733984	0.0010074	0.00074006
Focal adhesion	49	2.07206e-09		0.000146535	0.00168602	0.00153377	0.00129388
Dentatorubropallidoluysian atrophy (DRPLA)	5	2.23876e-09		0.000421159	0.000664643	0.0012169	0.00156892
Renal cell carcinoma	17	5.05576e-09		0.00132545	0.00334488	0.000466416	0.000641466
Neurodegenerative Disorders	10	5.55593e-09		0.000304217	0.00197253	0.000657955	0.00373338
Cell Communication	29	1.81495e-08		0.0021718	0.00127881	0.00188884	0.00106014
Methionine metabolism	6	2.69026e-08		0.0020635	0.0012324	0.00191476	0.00177916
Biotin metabolism	4	3.55044e-08		0.00335824	0.00110273	0.000767828	0.0041666
Epithelial cell signaling in Helicobacter pylori infection	13	4.35359e-08		0.00522784	0.000400993	0.00131594	0.00540741
Ubiquitin mediated proteolysis	7	4.37706e-08		0.00219495	0.00213492	0.00254021	0.0012608
Adherens junction	18	4.53977e-08		0.00403162	0.00318934	0.00149049	0.000816082
Jak-STAT signaling pathway	23	5.88145e-08		0.000364739	0.00487415	0.00506371	0.00232878
VEGF signaling pathway	17	5.89428e-08		0.00222254	0.00252204	0.00216819	0.00172923
Ribosome	7	7.21299e-08		0.00311372	0.00226182	0.00490124	0.000765343
Pathogenic Escherichia coli infection - EHEC	7	1.67723e-07		0.00927136	0.000741199	0.000823874	0.0121761
Cholera - Infection	6	4.16471e-07		0.00404048	0.00493287	0.00122382	0.00799317
Pathogenic Escherichia coli infection - EPEC	7	4.86202e-07		0.0100815	0.00951693	0.000696449	0.00348498
Leukocyte transendothelial migration	20	5.12485e-07		0.0107183	0.00139673	0.00153056	0.0107963
Porphyrin and chlorophyll metabolism	9	5.37121e-07		0.00114864	0.00569309	0.00635105	0.0062865
Butanoate metabolism	9	1.75307e-06		0.000871791	0.0132038	0.00404937	0.0219366
Cytokine-cytokine receptor interaction	43	2.47843e-06		0.00518974	0.0101246	0.00758275	0.00383669
Galactose metabolism	8	4.12096e-06		0.00236163	0.00804654	0.00933346	0.0155906
MAPK signaling pathway	51	8.0276e-06		0.00846864	0.0133436	0.00538565	0.00992824
Linoleic acid metabolism	7	9.07001e-06		0.00695067	0.017856	0.0203887	0.00275675
Insulin signaling pathway	32	1.16409e-05		0.00550241	0.0804901	0.00645444	0.00327525
ABC transporters - General	6	1.89322e-05		0.0125093	0.0169005	0.00815194	0.0096622
Type II diabetes mellitus	7	2.05222e-05		0.0156477	0.00153347	0.029535	0.0258588
Hematopoietic cell lineage	30	2.79516e-05		0.0110344	0.0128646	0.0282172	0.00660942
mTOR signaling pathway	14	3.74367e-05		0.00220063	0.0217153	0.0275966	0.0284634
Pyrimidine metabolism	21	5.48913e-05		0.00720307	0.00847812	0.0336235	0.0289386
Caprolactam degradation	2	7.81479e-05		0.0076965	0.0618915	0.0101549	0.01881
Long-term potentiation	13	8.09112e-05		0.00448731	0.00433672	0.0753687	0.0647004
Hedgehog signaling pathway	11	8.24845e-05		0.034785	0.0106104	0.0078308	0.0336076
Lysine degradation	13	9.4351e-05		0.0496699	0.00607444	0.0051758	0.0731988
Valine, leucine and isoleucine biosynthesis	2	9.77435e-05		0.0292834	0.0399457	0.0124049	0.00822256
Olfactory transduction	3	0.000217261		0.0508415	0.0374705	0.00685504	0.0242278
Fructose and mannose metabolism	7	0.000219093		0.022694	0.019682	0.0188751	0.0379177
Glutathione metabolism	14	0.000232651		0.0258333	0.0257698	0.0176963	0.0292153
One carbon pool by folate	2	0.000309517		0.0389236	0.0319157	0.0101121	0.0389646
Cysteine metabolism	2	0.000329984		0.0274713	0.0258137	0.0423729	0.017633
Natural killer cell mediated cytotoxicity	26	0.000454942		0.031473	0.0356852	0.0179251	0.0392183
Phosphatidylinositol signaling system	15	0.000491734		0.0468311	0.0253578	0.0668353	0.0109608
Valine, leucine and isoleucine degradation	15	0.000634944		0.0427958	0.0141959	0.0603203	0.0326862
Vitamin B6 metabolism	1	0.000636718		0.0538231	0.0107745	0.0637008	0.0325391
Pyruvate metabolism	10	0.000687244		0.0130094	0.049654	0.0458333	0.0446857
Retinol metabolism	1	0.000692961		0.0108423	0.0526712	0.0496391	0.047159
Wnt signaling pathway	25	0.000697039		0.0935864	0.00271916	0.0554828	0.095385
Toll-like receptor signaling pathway	16	0.000922364		0.0255485	0.0241723	0.0398412	0.0779257
Glyoxylate and dicarboxylate metabolism	2	0.0011991		0.0529252	0.034933	0.110574	0.0130845
Complement and coagulation cascades	23	0.00121521		0.10471	0.0319486	0.0116062	0.0700749
Folate biosynthesis	5	0.00162091		0.0386585	0.0491646	0.0620965	0.0333141
Gap junction	11	0.00191648		0.00666176	0.108031	0.0722339	0.09381
Carbon fixation	4	0.00261827		0.0601752	0.12985	0.0591314	0.0158067
Ether lipid metabolism	5	0.00269376		0.0720605	0.194	0.0080442	0.06739
DNA polymerase	5	0.00315002		0.0759841	0.0103493	0.0742794	0.159115
Sphingolipid metabolism	4	0.00321173		0.0695138	0.130653	0.00799366	0.13131
Pantothenate and CoA biosynthesis	5	0.00349989		0.0225083	0.109823	0.092298	0.0467615
Inositol phosphate metabolism	10	0.00368005		0.0547802	0.0511472	0.0659939	0.0616297
Bisphenol A degradation	2	0.00405899		0.041991	0.0564993	0.0848094	0.0644336
Proteasome	6	0.00432471		0.0894644	0.0862642	0.0325481	0.0561164
N-Glycan degradation	4	0.00526895		0.117676	0.0351045	0.0452789	0.0979114
Ascorbate and aldarate metabolism	3	0.00548781		0.0811761	0.0826568	0.0723201	0.0398418
Aminophosphonate metabolism	1	0.00551221		0.113551	0.0366387	0.0609193	0.0767335
Alzheimer's disease	9	0.0068955		0.0273057	0.211789	0.119314	0.0380286
TGF-beta signaling pathway	25	0.00691427		0.252384	0.0850061	0.150963	0.00813131
Androgen and estrogen metabolism	4	0.0069999		0.153143	0.0842951	0.0197474	0.105031
Nitrogen metabolism	6	0.00751094		0.0640236	0.105055	0.0818362	0.053483
Pancreatic cancer	21	0.0078123		0.00947538	0.157358	0.141722	0.146908
Bile acid biosynthesis	6	0.0107437		0.108917	0.0715609	0.0805266	0.0762626
ECM-receptor interaction	32	0.0117636		0.125027	0.117737	0.0168994	0.21789
Dorso-ventral axis formation	3	0.0117921		0.0262429	0.116049	0.116058	0.153865
Aminosugars metabolism	5	0.012541		0.0737454	0.106632	0.0636952	0.118178
Tight junction	22	0.0126015		0.356856	0.0363962	0.201617	0.0227547
Arginine and proline metabolism	7	0.0127755		0.0159046	0.169102	0.149531	0.150992
Atrazine degradation	1	0.0130691		0.0172297	0.0878175	0.192392	0.215243
Pentose phosphate pathway	8	0.0140523		0.134954	0.0692767	0.133956	0.0553108
Maturity onset diabetes of the young	2	0.0150016		0.0672065	0.117376	0.0933541	0.102995
Huntington's disease	10	0.0154263		0.220251	0.0436099	0.135671	0.0605078
Glycosylphosphatidylinositol(GPI)-anchor biosynthesis	1	0.0155593		0.0760652	0.0550487	0.0401592	0.474543
Glycolysis / Gluconeogenesis	15	0.0183112		0.144382	0.0316322	0.408903	0.0536572
PPAR signaling pathway	16	0.0189774		0.123996	0.103765	0.119514	0.0685217

## Sheet: GSEA
Pathways identified using the GSEA
Pathway Name	p-value
Benzoate degradation via CoA ligation	<0.0001
Ethylbenzene degradation	<0.0001
Glyoxylate and dicarboxylate metabolism	<0.0001
Monoterpenoid biosynthesis	<0.0001
O-Glycan biosynthesis	<0.0001
Keratan sulfate biosynthesis	<0.0001
Sulfur metabolism	<0.0001
Aminophosphonate metabolism	<0.0001
Lysine biosynthesis	<0.0001
Vitamin B6 metabolism	<0.0001
Glycosylphosphatidylinositol(GPI)-anchor biosynthesis	<0.0001
Retinol metabolism	<0.0001
Pentose and glucuronate interconversions	<0.0001
C5-Branched dibasic acid metabolism	<0.0001
Valine, leucine and isoleucine biosynthesis	<0.0001
Atrazine degradation	<0.0001

## Sheet: Maxmean
Pathways identified using the Maxmean approach
Pathway Name	p-value
Hedgehog signaling pathway	<0.00001
Renin-angiotensin system	0.000173209
Cell cycle	0.000278627

## Sheet: Globaltest
Pathways identified using the Globaltest approach
Pathway Name	p-value
Porphyrin and chlorophyll metabolism	1.83954e-06
Hedgehog signaling pathway	1.01533e-05
Pyrimidine metabolism	1.06575e-05
Cytokine-cytokine receptor interaction	1.12978e-05
Renal cell carcinoma	1.20896e-05
Adherens junction	1.44162e-05
TGF-beta signaling pathway	3.92479e-05
Cell cycle	6.00083e-05
Cell Communication	6.62341e-05
Focal adhesion	0.000100528
Jak-STAT signaling pathway	0.000115473
Methionine metabolism	0.000117846
O-Glycan biosynthesis	0.000118529
Glutamate metabolism	0.000122376
Prostate cancer	0.000123919
Circadian rhythm	0.000135179
Cholera - Infection	0.000145999
Glycerophospholipid metabolism	0.000150801
MAPK signaling pathway	0.000213982
Neurodegenerative Disorders	0.000334892
GnRH signaling pathway	0.000359708
Epithelial cell signaling in Helicobacter pylori infection	0.000416486
Oxidative phosphorylation	0.000422105
Colorectal cancer	0.000487242
Glycine, serine and threonine metabolism	0.000490103
Ribosome	0.00053868
Notch signaling pathway	0.000788426
Neuroactive ligand-receptor interaction	0.000821058
VEGF signaling pathway	0.000924166
Hematopoietic cell lineage	0.00105397
Toll-like receptor signaling pathway	0.00108518
mTOR signaling pathway	0.0011056
Insulin signaling pathway	0.00118037
Leukocyte transendothelial migration	0.00123793
ABC transporters - General	0.00124388
ECM-receptor interaction	0.00125864
Pyruvate metabolism	0.00132786
Ether lipid metabolism	0.00143942
Amyotrophic lateral sclerosis (ALS)	0.00148024
Prion disease	0.00152053
Wnt signaling pathway	0.00165797
Purine metabolism	0.00176424
Tryptophan metabolism	0.00180521
DNA polymerase	0.00195105
Ubiquitin mediated proteolysis	0.00202604
Olfactory transduction	0.00211598
Long-term potentiation	0.00220339
N-Glycan biosynthesis	0.00240861
Renin-angiotensin system	0.00243493
Linoleic acid metabolism	0.00262042
Lysine degradation	0.0028245
D-Glutamine and D-glutamate metabolism	0.00285591
Small cell lung cancer	0.00332809
Butanoate metabolism	0.00352281
Fc epsilon RI signaling pathway	0.00354542
Tight junction	0.00426958
Alanine and aspartate metabolism	0.00486452
Gap junction	0.00495269
Synthesis and degradation of ketone bodies	0.00561695
Glutathione metabolism	0.00597155
Pathogenic Escherichia coli infection - EHEC	0.00603379
Pathogenic Escherichia coli infection - EPEC	0.00603379
Huntington's disease	0.00684682
Starch and sucrose metabolism	0.00687075
Metabolism of xenobiotics by cytochrome P450	0.00733879
Biotin metabolism	0.00815904
Arginine and proline metabolism	0.00831724
Melanogenesis	0.00897194
Regulation of actin cytoskeleton	0.0102408
Nitrogen metabolism	0.0127865
Pancreatic cancer	0.013129
Glycan structures - biosynthesis 1	0.0134006
C5-Branched dibasic acid metabolism	0.0138126
Valine, leucine and isoleucine degradation	0.0138868
Apoptosis	0.0146647
Urea cycle and metabolism of amino groups	0.015308
Glycolysis / Gluconeogenesis	0.015412
Inositol phosphate metabolism	0.0157298
